# Supplementary material for: Sustained Pax6 Expression Generates Primate-like Basal Radial Glia in Developing Mouse Neocortex
Source: PLoS Biol. 2015 Aug 7;13(8):e1002217. doi: 10.1371/journal.pbio.1002217 (PMC4529158; doi:10.1371/journal.pbio.1002217)
Supplement: S1 Data — (XLSX) [file pbio.1002217.s001.xlsx]

## Sheet: Fig 1d
Fig1D: Percentage of Tis21-GFP positive cells showing CreERT2 (HSV) immunoreactivity
									(in % - over total number of cells)				(in % -over GFP+ cells)
	DAPI+	GFP+	GFP-	GFP+ & HSV+	GFP+ & HSV-	GFP- & HSV+			GFP - & HSV-	GFP+ & HSV+	GFP+ & HSV-		GFP+ & HSV+
1	360	40	320	39	1	0			88.8889	10.8333	0.277778		97.5
2	412	37	375	34	3	0			91.0194	8.25243	0.728155		91.8919
3	433	45	388	38	7	0			89.6074	8.77598	1.61663		84.4444
4	360	9	351	9	0	0			97.5	2.5	0		100
5	376	13	363	12	1	0			96.5426	3.19149	0.265957		92.3077
6	186	16	170	16	0	0			91.3978	8.60215	0		100
7	199	5	194	5	0	0			97.4874	2.51256	0		100
8	183	8	175	8	0	0			95.6284	4.37158	0		100
9	222	7	215	7	0	0			96.8468	3.15315	0		100
10	308	7	301	7	0	0			97.7273	2.27273	0		100
11	335	40	295	36	4	0			88.0597	10.7463	1.19403		90
12	232	18	214	17	1	0			92.2414	7.32759	0.431034		94.4444
13	262	20	242	19	1	0			92.3664	7.25191	0.381679		95
14	212	12	200	12	0	0			94.3396	5.66038	0		100
								Average	93.5467	6.10368	0.349662		96.1135
								stdev	3.45171	3.10932	0.506654		4.94221
								SEM	0.922508	0.831001	0.135409		1.32086

## Sheet: Fig 2e
Fig 2E Quantification of RFP-positive cells in the VZ and SVZ
		Control	Pax6 EE				Control	Pax6 EE				Control	Pax6 EE
VZ	1	20.6566	22.6059		VZ	1	28.1401	35.2957		VZ	1	31.367	31.821
(Exp 1)	2	25.5365	14.8546		(Exp 2)	2	13.3714	34.6842		(Exp 3)	2	23.8258	36.8607
	3	37.1875	33.4099			3	40.6878	53.966			3	35.9968	45.6967
	Average	27.7935	23.6234				27.3998	41.3153				30.3965	38.1262
		Control	Pax6 EE				Control	Pax6 EE				Control	Pax6 EE
SVZ	1	41.5384	68.8264		SVZ	1	40.5687	54.5347		SVZ	1	47.0501	53.9085
(Exp 1)	2	46.568	62.9047		(Exp 2)	2	57.7393	43.57		(Exp 2)	2	51.1536	52.2924
	3	50.1285	48.6469			3	49.9808	40.7242			3	54.7635	51.4444
	Average	46.0783	60.126				49.4296	46.2763				50.9891	52.5484
Total average
		Control	Pax6 EE				Control	Pax6 EE
VZ	Exp1	27.7935	23.6234		SVZ	Exp1	46.0783	60.126
	Exp2	27.3998	41.3153			Exp2	49.4296	46.2763
	Exp3	30.3965	38.1262			Exp3	50.9891	52.5484
	Average	28.5299	34.355			Average	48.8323	52.9836
	stdev	1.62846	9.42958			stdev	2.50929	6.9351
	SEM	0.940191	5.44417			SEM	1.44874	4.00398

## Sheet: Fig 2g
Fig 2G Pax6 immunofluorescence intensity in the VZ
																						Summary
		Area	Mean	IntDen	CTCF				Area	Mean	IntDen	CTCF				Area	Mean	IntDen	CTCF				Control RFP+	Control RFP-	Pax6 EE RFP+	Pax6EE RFP-
Control	Exp1	55.78	32.785	1828.74	1549.84		Control	Exp1	50.527	38.629	1951.81	1699.17		Background	Exp1	67.036	5	335.182	5				916.823	1166.55	1725.6	930.183
RFP+		34.769	33.086	1150.38	976.53		RFP-		25.764	40.184	1035.31	906.492				64.285	5	321.425					1527.92	1593.03	3557.48	1743.89
		29.016	35.138	1019.55	874.474				39.521	35.949	1420.77	1223.17				96.052	5	480.261					1088.42	1395.08	4693.51	1516.89
		28.766	28.878	830.701	686.871				31.017	42.903	1330.72	1175.64											858.208	1516.16	2387.01	1175.05
		35.519	26.676	947.514	769.919				39.521	41.367	1634.89	1437.28										Average	1097.84	1417.71	3090.9	1341.51
		39.021	38.891	1517.57	1322.47				39.772	37.484	1490.81	1291.95										Stdev	302.9	186.213	1309.65	360.355
		29.016	35.603	1033.06	887.981				33.268	38.722	1288.2	1121.86										SEM	151.45	93.1067	654.826	180.178
		34.769	32.511	1130.36	956.519				27.515	38.418	1057.07	919.499
		25.514	28.892	737.15	609.58				34.769	40.676	1414.27	1240.42														p-value
		32.268	37.202	1200.4	1039.06				38.521	42.682	1644.14	1451.54										T-test	Control RFP+ and Pax6 RFP+			0.0251
		41.022	29.268	1200.65	995.542				26.264	37.01	972.028	840.708											Pax6 RFP+ and Pax6 RFP-			0.042
		32.518	27.477	893.485	730.895				34.769	36.763	1278.19	1104.35											Control RFP+ and Control RFP-			0.121
		43.273	29.139	1260.93	1044.57				57.531	36.822	2118.4	1830.75
		29.766	31.294	931.506	782.676				44.274	29.429	1302.96	1081.59
		25.014	23.41	585.568	460.498				34.519	28.703	990.788	818.193
		26.514	32.821	870.222	737.652				28.265	31.195	881.729	740.404
		43.774	30.629	1340.73	1121.86				39.271	29.618	1163.13	966.776
		27.515	28.936	796.182	658.607				37.52	30.633	1149.37	961.774
		44.024	35.733	1573.1	1352.98				36.02	32.125	1157.13	977.028
		29.266	31.581	924.252	777.922				40.522	43.062	1744.95	1542.34
	Average				916.823			Average				1166.55
	Stdev				270.525			Stdev				300.323
	SEM				60.4912			SEM				67.1542
Pax6 EE	Exp1	Area	Mean	IntDen	CTCF		Pax6 EE	Exp1	Area	Mean	IntDen	CTCF		Background	Exp2	Area	Mean	IntDen	CTCF
RFP+		41.773	53.766	2245.97	2036.85		RFP-		33.268	33.098	1101.1	934.558		RFP+		54.53	5.014	273.398	5.006
		22.762	61.484	1399.51	1285.56				33.768	32.911	1111.35	942.31				64.785	5.004	324.176
		31.517	80.619	2540.88	2383.1				27.015	34.815	940.511	805.274				85.797	5	428.983
		25.514	44.441	1133.87	1006.14				37.27	36.309	1353.23	1166.66
		40.272	67.273	2709.22	2507.62				34.018	23.934	814.192	643.898
		33.518	59.052	1979.33	1811.53				36.02	28.139	1013.55	833.234
		21.262	52.976	1126.36	1019.92				33.518	12.634	423.48	255.689
		27.515	75.391	2074.38	1936.64				33.518	27.604	925.252	757.461
		29.766	92.983	2767.75	2618.74				39.271	26.962	1058.83	862.234
		55.78	68.883	3842.34	3563.1				45.525	33.571	1528.33	1300.43
		41.022	40.945	1679.66	1474.31				44.524	32.831	1461.79	1238.91
		42.523	64.765	2753.99	2541.12				40.272	33.143	1334.72	1133.12
		20.011	43.088	862.218	762.043				58.032	28.345	1644.89	1354.38
		38.771	40.045	1552.59	1358.51				64.785	28.309	1834	1509.68
		33.768	58.919	1989.58	1820.54				52.779	28.242	1490.56	1226.35
		28.766	36.53	1050.82	906.818				34.769	24.388	847.96	673.906
		28.265	39.823	1125.61	984.116				47.276	22.513	1064.33	827.664
		38.271	44.176	1690.67	1499.08				38.521	21.513	828.7	635.864
		35.019	43.414	1520.33	1345.02				50.778	25.118	1275.44	1021.25
		34.519	52.841	1823.99	1651.19				37.02	17.993	666.112	480.79
	Average				1725.6			Average				930.183
	Stdev				718.124			Stdev				316.441
	SEM				160.577			SEM				70.7583
		Area	Mean	IntDen	CTCF				Area	Mean	IntDen	CTCF				Area	Mean	IntDen	CTCF
Control	Exp2	40.272	51.329	2067.12	1902.85		Control	Exp2	43.774	44.371	1942.31	1763.75		Background	Exp2	62.284	4	249.135	4.079
RFP+		29.766	42.067	1252.18	1130.76		RFP-		46.775	48.187	2253.97	2063.18				79.543	4.236	336.933
		53.029	42.203	2237.97	2021.66				31.517	44.159	1391.76	1263.2				662.86	4.001	2651.94
		50.277	37.866	1903.78	1698.7				34.269	43.496	1490.56	1350.78
		60.033	39.967	2399.3	2154.43				31.767	45.488	1445.04	1315.46
		37.771	49.073	1853.51	1699.44				42.523	43.682	1857.51	1684.06
		57.531	39.152	2252.47	2017.8				36.77	49.735	1828.74	1678.76
		41.272	38.673	1596.12	1427.77				30.266	51.512	1559.1	1435.64
		35.019	43.914	1537.84	1394.99				41.773	57.958	2421.06	2250.67
		41.773	38.946	1626.88	1456.49				53.279	48.864	2603.41	2386.09
		30.517	37.721	1151.12	1026.65				55.78	47.345	2640.93	2413.41
		45.275	41.613	1884.02	1699.35				44.024	45.358	1996.83	1817.26
		41.272	38.079	1571.6	1403.25				25.514	38.657	986.285	882.213
		46.525	32.344	1504.82	1315.04				33.768	43.904	1482.56	1344.82
		57.031	48.395	2760	2527.37				32.017	41.992	1344.48	1213.88
		35.519	26.676	947.514	802.632				29.266	39.188	1146.87	1027.5
		30.517	35.213	1074.58	950.104				21.262	43.2	918.499	831.771
		37.771	36.94	1395.26	1241.19				48.026	50.578	2429.07	2233.17
		33.018	29.485	973.529	838.849				41.272	40.788	1683.41	1515.07
		44.274	45.842	2029.6	1849.01				38.521	40.162	1547.09	1389.96
	Average				1527.92			Average				1593.03
	Stdev				466.027			Stdev				480.51
	SEM				104.207			SEM				107.445
		Area	Mean	IntDen	CTCF				Area	Mean	IntDen	CTCF				Area	Mean	IntDen	CTCF
Pax6 EE	Exp2	33.518	127.754	4282.07	4147.94		Pax6 EE	Exp2	42.523	37.006	1573.6	1403.43		Background	Exp2	123.817	4	495.269	-0.246634	4.002
RFP+		53.029	58.368	3095.18	2882.96		RFP-		52.028	43.904	2284.24	2076.02				228.124	4	912.495	-0.457248
		39.021	77.904	3039.9	2883.74				40.022	68.394	2737.24	2577.07				513.529	4.006	2057.37	2.22394
		54.029	104.532	5647.82	5431.59				21.762	51.161	1113.35	1026.26
		48.526	71.371	3463.38	3269.18				33.018	81.417	2688.21	2556.07
		31.767	49.795	1581.86	1454.73				29.016	51.267	1487.56	1371.44
		52.779	74.19	3915.63	3704.4				40.772	58.012	2365.28	2202.11
		59.282	86.814	5146.54	4909.3				32.768	40.168	1316.21	1185.08
		72.039	60.698	4372.62	4084.32				23.012	43.543	1002.04	909.95
		43.023	67.802	2917.08	2744.91				26.514	63.764	1690.67	1584.56
		41.022	138.61	5686.09	5521.92				45.275	34.912	1580.61	1399.42
		38.271	77.307	2958.61	2805.45				40.522	30.185	1223.16	1060.99
		46.025	58.451	2690.21	2506.02				52.028	31.942	1661.9	1453.69
		41.272	91.024	3756.79	3591.62				39.271	46.541	1827.74	1670.58
		28.265	57.31	1619.88	1506.76				39.772	35.346	1405.76	1246.6
		29.016	85.914	2492.85	2376.73				39.772	58.39	2322.26	2163.09
		55.03	119.523	6577.32	6357.09				45.275	52.492	2376.54	2195.35
		47.276	117.291	5545.01	5355.81				42.773	41.865	1790.72	1619.54
		38.271	85.752	3281.78	3128.62				72.039	57.889	4170.26	3881.96
		40.772	64.988	2649.69	2486.52				28.015	50.214	1406.76	1294.65
	Average				3557.48			Average				1743.89
	Stdev				1368.73			Stdev				709.593
	SEM				306.057			SEM				158.67
		Area	Mean	IntDen	CTCF				Area	Mean	IntDen	CTCF				Area	Mean	IntDen	CTCF
Control	Exp3	45.024	32.283	1453.54	1225.15		Control	Exp3	37.27	41.617	1551.09	1362.03		Background	Exp3	156.085	5.167	806.438	5.07267
RFP+		63.534	46.173	2933.59	2611.31		RFP-		44.774	38.385	1718.68	1491.56				205.111	5.016	1028.81
		41.272	41.261	1702.92	1493.57				36.77	38.871	1429.28	1242.75				348.939	5.035	1756.95
		37.52	32.02	1201.4	1011.08				61.033	43.287	2641.93	2332.33
		58.032	35.345	2051.11	1756.74				37.02	39.865	1475.8	1288.01
		30.517	43.213	1318.72	1163.91				51.028	42.627	2175.18	1916.33
		47.026	31.766	1493.81	1255.26				45.775	47.683	2182.68	1950.48
		30.767	34.992	1076.58	920.513				40.022	47.412	1897.53	1694.51
		33.518	37.754	1265.44	1095.41				34.769	44.115	1533.83	1357.46
		41.022	34.091	1398.51	1190.42				28.015	47.348	1326.47	1184.36
		24.263	29.134	706.884	583.806				36.27	34.717	1259.18	1075.2
		23.513	23.181	545.046	425.772				35.519	28.606	1016.05	835.876
		21.512	24.419	525.285	416.162				39.772	36.164	1438.28	1236.53
		26.765	26.364	705.633	569.863				46.275	43.605	2017.85	1783.11
		43.273	31.393	1358.49	1138.98				47.026	26.628	1252.18	1013.63
		43.273	29.243	1265.44	1045.93				49.277	31.203	1537.59	1287.62
		31.767	39.173	1244.43	1083.28				29.266	32.333	946.264	797.807
		27.265	43.789	1193.9	1055.59				61.533	37.972	2336.52	2024.38
		32.768	29.344	961.522	795.301				36.02	28.444	1024.56	841.839
		32.518	33.685	1095.35	930.392				42.773	32.795	1402.76	1185.79
	Average				1088.42			Average				1395.08
	Stdev				489.778			Stdev				428.559
	SEM				109.518			SEM				95.8287
		Area	Mean	IntDen	CTCF				Area	Mean	IntDen	CTCF				Area	Mean	IntDen	CTCF
Pax6 EE	Exp3	37.02	145.399	5382.67	5214.27		Pax6 EE	Exp3	34.018	37.419	1272.94	1118.19		Background	Exp3	625.59	5.012	3135.7	4.549
RFP+		17.259	116.739	2014.84	1936.33		RFP-		36.27	41	1487.06	1322.06				175.845	3.633	638.847
		47.276	155.889	7369.75	7154.69				48.026	46.443	2230.46	2011.99				544.796	5.002	2724.98
		42.273	121.651	5142.54	4950.24				69.788	41.495	2895.82	2578.36
		18.51	71.581	1324.97	1240.77				41.022	45.299	1858.26	1671.65
		39.021	96.391	3761.29	3583.79				46.525	44.538	2072.12	1860.48
		46.025	106.641	4908.16	4698.8				41.773	35.503	1483.06	1293.03
		34.269	76.022	2605.16	2449.27				43.774	33.869	1482.56	1283.43
		34.519	45.826	1581.86	1424.83				63.785	33.733	2151.67	1861.51
		38.771	74.529	2889.57	2713.2				59.532	36.773	2189.19	1918.38
		40.522	124.321	5037.73	4853.4				60.283	30.577	1843.25	1569.02
		62.284	165.671	10318.6	10035.3				47.026	29.973	1409.52	1195.59
		59.532	179.882	10708.8	10438				41.272	30.812	1271.69	1083.94
		49.777	142.995	7117.86	6891.43				70.288	29.395	2066.12	1746.38
		25.264	119.584	3021.14	2906.21				42.273	32.367	1368.24	1175.94
		25.514	203.627	5195.32	5079.26				35.519	29.725	1055.82	894.247
		34.519	112.92	3897.87	3740.84				68.537	29.328	2010.09	1698.32
		45.525	105.132	4786.1	4579				65.786	27.574	1813.98	1514.72
		44.274	122.701	5432.45	5231.05				49.027	32.959	1615.88	1392.85
		58.282	86.043	5014.72	4749.6				51.778	26.715	1383.25	1147.71
	Average				4693.51			Average				1516.89
	Stdev				2489.32			Stdev				405.872
	SEM				556.63			SEM				90.7558
		Area	Mean	IntDen	CTCF				Area	Mean	IntDen	CTCF				Area	Mean	IntDen	CTCF
Control	Exp4	38.771	30.768	1192.9	999.043		Control	Exp4	58.532	40.056	2344.52	2051.86		Background	Exp4	105.057	5	525.285	5
RFP+		34.269	28.263	968.526	797.181		RFP-		41.272	49.418	2039.61	1833.25				95.052	5	475.258
		29.016	28.69	832.452	687.372				55.03	43.232	2379.04	2103.89				52.028	5	260.141
		40.772	30.485	1242.92	1039.07				56.531	38.792	2192.94	1910.29
		38.021	33.145	1260.18	1070.08				40.022	34.512	1381.25	1181.14
		28.515	25.061	714.638	572.063				62.784	29.39	1845.25	1531.33
		34.519	39.877	1376.5	1203.9				32.768	33.87	1109.85	946.013
		42.023	26.048	1094.59	884.479				39.521	34.278	1354.73	1157.13
		39.021	34.436	1343.73	1148.62				40.022	33.406	1336.98	1136.87
		23.012	38.87	894.486	779.426				68.037	38.445	2615.67	2275.49
		31.267	29.352	917.748	761.413				46.775	37.348	1746.95	1513.07
		26.765	27.477	735.399	601.574				73.79	35.068	2587.66	2218.7
		22.512	32.089	722.392	609.832				49.277	43	2118.9	1872.52
		38.771	22.568	874.975	681.12				49.277	43	2118.9	1872.52
		20.261	21.123	427.982	326.677				45.275	36.702	1661.65	1435.28
		36.02	21.736	782.925	602.825				40.022	37.556	1503.07	1302.96
		39.271	25.433	998.792	802.437				81.544	31.929	2603.66	2195.94
		21.512	26.174	563.056	455.496				44.774	34.43	1541.59	1317.72
		31.267	32.192	1006.55	850.211				56.281	33.267	1872.27	1590.86
		24.763	39.222	971.277	847.462				40.522	33.136	1342.73	1140.12
		32.017	32.141	1029.06	868.974				49.027	32.036	1570.6	1325.47
		32.518	30.685	997.792	835.202				69.037	28.627	1976.32	1631.14
		30.517	16.828	513.529	360.944				39.772	29.107	1157.63	958.768
		41.022	36.976	1516.82	1311.71				42.523	24.288	1032.81	820.196
		40.772	34.632	1412.02	1208.16				44.774	30.263	1354.99	1131.12
		32.268	27.101	874.475	713.135				43.023	35.75	1538.09	1322.97
		41.272	33.315	1375	1168.64				40.022	36.669	1467.55	1267.44
		46.275	36.578	1692.67	1461.29				57.781	27.974	1616.38	1327.47
		41.272	31.03	1280.69	1074.34				40.522	34.796	1410.02	1207.41
		31.517	37.476	1181.14	1023.56				50.527	42.723	2158.67	1906.04
	Average				858.208			Average				1516.16
	Stdev				277.655			Stdev				415.153
	SEM				50.6927			SEM				75.7962
		Area	Mean	IntDen	CTCF				Area	Mean	IntDen	CTCF				Area	Mean	IntDen	CTCF
Pax6	Exp4	35.519	51.514	1829.74	1556.98		Pax6	Exp4	39.021	35.372	1380.25	1080.59		Background	Exp4	87.548	4.054	354.943	7.67933
RFP+		49.777	44.638	2221.96	1839.7		RFP-		61.283	27.522	1686.67	1216.05				64.035	13.938	892.485
		38.521	64.669	2491.1	2195.29				25.014	30.9	772.92	580.829				54.78	5.046	276.4
		48.526	65.093	3158.72	2786.07				55.78	29.664	1654.65	1226.29
		52.028	50.649	2635.18	2235.64				47.776	27.455	1311.71	944.824
		47.026	58.25	2739.24	2378.11				51.778	25.309	1310.46	912.84
		49.777	43.955	2187.94	1805.68				63.284	23.885	1511.57	1025.59
		35.769	54.874	1962.82	1688.13				60.033	25.575	1535.33	1074.32
		54.279	53.281	2892.07	2475.24				51.528	26.772	1379.5	983.798
		76.792	55.801	4285.08	3695.36				68.787	25.775	1772.96	1244.72
		42.273	58.112	2456.58	2131.96				73.54	30.898	2272.23	1707.5
		32.017	48.141	1541.34	1295.47				66.286	26.63	1765.21	1256.18
		36.27	41.655	1510.82	1232.29				63.534	26.531	1685.66	1197.77
		51.028	87.265	4452.92	4061.06				60.283	23.519	1417.77	954.837
		51.278	75.551	3874.1	3480.32				78.042	29.788	2324.76	1725.45
		49.777	51.533	2565.14	2182.89				57.281	28.227	1616.88	1177
		33.518	100.791	3378.33	3120.94				48.276	27.772	1340.73	970.001
		29.266	57.299	1676.91	1452.17				65.035	25.988	1690.17	1190.74
		48.526	49.32	2393.3	2020.65				82.045	31.131	2554.14	1924.09
		47.026	95	4467.43	4106.3				68.037	23.96	1630.13	1107.66
	Average				2387.01			Average				1175.05
	Stdev				885.126			Stdev				308.811
	SEM				197.92			SEM				69.0523

## Sheet: Fig 2h
Fig 2H Pax6 immunofluorescence intensity in the SVZ
																						Summary
		Area	Mean	IntDen	CTCF				Area	Mean	IntDen	CTCF				Area	Mean	IntDen	CTCF				Control RFP+	Control RFP-	Pax6 EE RFP+	Pax6EE RFP-
Control	Exp1	33.768	28.104	949.015	780.175		Control	Exp1	27.765	20.973	582.316	443.491		Background	Exp1	67.036	5	335.182	5				475.233	456.64	3546.01	883.762
RFP+		36.77	21.599	794.181	610.331		RFP-		25.764	18.922	487.515	358.695				64.285	5	321.425					668.901	760.746	1894.2	625.272
		43.023	15.913	684.622	469.507				30.016	19.242	577.564	427.484				96.052	5	480.261					474.15	581.097	2749.94	687.311
		46.525	22.538	1048.57	815.944				19.761	21.747	429.733	330.928											379.097	342.103	3528.58	739.642
		26.014	19.135	497.77	367.7				32.768	21.244	696.128	532.288										Average	499.345	535.146	2929.68	733.997
		25.764	20.359	524.535	395.715				16.509	18.803	310.419	227.874										Stdev	121.689	179.291	783.812	110.245
		41.022	26.018	1067.33	862.219				23.012	19.75	454.497	339.437										SEM	60.8446	89.6454	391.906	55.1226
		23.263	21.409	498.02	381.705				24.263	28.144	682.871	561.556
		30.767	19.431	597.825	443.99				31.767	20.157	640.348	481.513														p-value
		22.512	21.422	482.262	369.702				26.765	17.15	458.999	325.174										T-test	Control RFP+ and Pax6 RFP+			0.0009
		24.263	23.742	576.063	454.748				30.767	23.171	712.887	559.052											Pax6 RFP+ and Pax6 RFP-			0.0014
		23.263	20.516	477.259	360.944				22.762	17.385	395.715	281.905											Control RFP+ and Control RFP-			0.7523
		19.761	16.177	319.674	220.869				26.765	23.047	616.835	483.01
		33.268	18.955	630.592	464.252				34.769	24.266	843.708	669.863
		25.764	23.583	607.58	478.76				20.011	23.275	465.753	365.698
		20.511	20.232	414.975	312.42				34.018	20.632	701.881	531.791
		18.01	21.181	381.457	291.407				16.009	17.781	284.655	204.61
		27.265	24.165	658.858	522.533				23.763	20.126	478.26	359.445
		33.268	21.895	728.395	562.055				31.017	19.927	618.086	463.001
		32.768	18.992	622.338	458.498				38.521	20.351	783.926	591.321
		28.766	22.383	643.85	500.02				35.269	23.816	839.956	663.611
		23.263	18.978	441.49	325.175				37.27	26.53	988.787	802.437
		20.761	19.759	410.223	306.418				21.262	20.882	443.991	337.681
		19.01	23.961	455.497	360.447				32.017	21.766	696.878	536.793
		21.512	21.384	460	352.44				18.26	20.068	366.449	275.149
		33.518	25.903	868.221	700.631				17.51	18.757	328.428	240.878
		37.52	21.067	790.429	602.829				38.521	26.688	1028.06	835.453
		25.264	19.663	496.77	370.45				26.765	16.551	442.991	309.166
		35.019	20.7	724.894	549.799				39.521	20.424	807.188	609.583
		35.019	21.143	740.402	565.307				27.265	25.183	686.623	550.298
	Average				475.233			Average				456.64
	Stdev				159.326			Stdev				163.924
	SEM				29.0888			SEM				29.9282
		Area	Mean	IntDen	CTCF				Area	Mean	IntDen	CTCF				Area	Mean	IntDen	CTCF
Pax6 EE	Exp1	64.535	83.539	5391.18	5139.6		Pax6 EE	Exp1	37.27	27.188	1013.3	868.009		Background	Exp1	167.091	4	668.363	3.89833
RFP+		43.774	76.234	3337.06	3166.42		RFP-		20.511	24.805	508.776	428.817				103.306	4	413.224
		44.774	47.352	2120.15	1945.61				43.273	18.139	784.926	616.233				105.057	3.695	388.211
		32.017	48.477	1552.09	1427.28				31.017	28.815	893.735	772.82
		38.021	94.599	3596.7	3448.48				41.272	16.042	662.109	501.217
		44.524	37.556	1672.16	1498.59				31.517	25.087	790.679	667.815
		49.277	121.061	5965.49	5773.39				24.263	17.577	426.482	331.897
		44.774	113.564	5084.76	4910.22				38.521	27.747	1068.83	918.662
		41.773	130.575	5454.46	5291.62				50.027	24.105	1205.9	1010.88
		44.274	99.949	4425.15	4252.56				47.276	25.238	1193.15	1008.85
		45.024	85.983	3871.35	3695.83				20.511	16.451	337.433	257.474
		40.272	57.944	2333.52	2176.52				31.767	19.205	610.081	486.243
		48.026	73.969	3552.43	3365.21				47.276	27.397	1295.2	1110.91
		37.02	93.635	3466.38	3322.07				35.269	32.645	1151.38	1013.88
		34.018	121.794	4143.25	4010.64				48.026	36.969	1775.46	1588.24
		49.027	106.796	5235.84	5044.72				35.019	32.421	1135.37	998.85
		36.27	103.007	3736.03	3594.64				30.016	22.683	680.87	563.858
		24.513	61.867	1516.57	1421.01				42.523	30.806	1309.96	1144.19
		58.032	63.272	3671.74	3445.51				54.78	31.913	1748.2	1534.65
		58.032	64.862	3764.04	3537.82				51.778	19.271	997.792	795.944
		53.529	80.673	4318.35	4109.67				48.526	30.278	1469.3	1280.13
		46.525	66.156	3077.92	2896.55				48.776	27.656	1348.98	1158.84
		42.773	68.246	2919.09	2752.34				42.273	29.988	1267.69	1102.89
		25.014	70.56	1764.96	1667.45				52.529	19.967	1048.82	844.043
		54.279	119.968	6511.78	6300.19				55.28	39.652	2191.94	1976.44
		54.279	98.917	5369.16	5157.57				38.271	29.863	1142.87	993.677
		55.53	106.216	5898.2	5681.73				46.775	16.888	789.929	607.584
		38.521	70.481	2714.97	2564.81				44.524	17.657	786.177	612.608
		48.526	39.361	1910.04	1720.87				46.775	20.556	961.522	779.177
		45.275	71.519	3238.01	3061.51				44.024	16.119	709.635	538.015
	Average				3546.01			Average				883.762
	Stdev				1407.44			Stdev				385.969
	SEM				256.963			SEM				70.4679
		Area	Mean	IntDen	CTCF				Area	Mean	IntDen	CTCF				Area	Mean	IntDen	CTCF
Control	Exp2	35.019	22.686	794.431	651.588		Control	Exp2	50.277	20.418	1026.56	821.477		Background	Exp2	62.284	4	249.135	4.079
RFP+		30.767	20.081	617.835	492.336		RFP-		39.521	26.411	1043.82	882.611				79.543	4.236	336.933
		44.024	17.364	764.415	584.841				38.771	25.555	990.788	832.641				662.86	4.001	2651.94
		38.771	21.994	852.713	694.566				37.52	18.86	707.634	554.59
		24.263	22.361	542.545	443.576				51.528	32.204	1659.4	1449.22
		62.034	23.177	1437.78	1184.74				54.78	24.1	1320.22	1096.77
		23.763	16.705	396.966	300.037				43.774	22.549	987.036	808.482
		40.272	21.491	865.47	701.201				22.762	19.154	435.987	343.141
		38.021	18.914	719.14	564.052				50.277	17.811	895.486	690.406
		33.518	17.067	572.061	435.341				53.779	30.237	1626.13	1406.77
		39.021	18.237	711.636	552.469				52.779	31.085	1640.64	1425.36
		39.271	20.089	788.928	628.742				72.539	19.352	1403.76	1107.88
		38.521	21.006	809.189	652.062				56.03	42.92	2404.81	2176.26
		34.269	30.204	1035.06	895.279				44.024	19.67	865.97	686.396
		26.014	22.337	581.065	474.954				30.517	20.541	626.84	502.361
		39.521	20.734	819.445	658.239				33.018	25.833	852.963	718.283
		40.522	23.827	965.524	800.235				37.02	20.041	741.903	590.898
		36.52	23.767	867.971	719.006				28.015	21.571	604.328	490.055
		37.02	16.926	626.59	475.585				31.017	17.29	536.291	409.773
		43.524	20.391	887.482	709.948				33.018	27.689	914.246	779.566
		37.52	20.18	757.161	604.117				26.014	25.538	664.361	558.25
		21.011	24.012	504.524	418.82				30.517	19.975	609.581	485.102
		20.261	22.728	460.5	377.855				27.265	17.266	470.756	359.542
		37.27	27.611	1029.06	877.035				33.268	21.008	698.879	563.179
		36.27	22.772	825.948	678.003				33.518	19.119	640.848	504.128
		54.279	25.194	1367.49	1146.09				34.519	21.442	740.152	599.349
		51.528	24.917	1283.95	1073.76				22.762	18.571	422.73	329.884
		32.518	19.808	644.1	511.459				35.019	22.414	784.926	642.083
		41.272	28.727	1185.64	1017.3				36.77	23.245	854.714	704.729
		49.027	19.25	943.762	743.781				21.762	18.011	391.963	303.196
		Area	Mean	IntDen	CTCF				Area	Mean	IntDen	CTCF				Area	Mean	IntDen	CTCF
Pax6 EE	Exp2	37.02	79.689	2950.1	2765		Pax6 EE	Exp2	35.019	21.014	735.9	560.805		Background	Exp2	217.618	5	1088.09	5
RFP+		45.275	68.608	3106.19	2879.81		RFP-		35.519	24.725	878.227	700.632				118.064	5	590.321
		46.525	51.742	2407.31	2174.68				31.267	19.96	624.089	467.754				160.087	5	800.435
		32.017	73.484	2352.78	2192.69				32.268	24	774.42	613.08
		37.02	79.561	2945.35	2760.25				52.278	24.167	1263.44	1002.05
		37.771	48.225	1821.49	1632.63				28.766	19.313	555.552	411.722
		34.769	80.647	2804.02	2630.18				31.267	25.824	807.438	651.103
		31.517	56.833	1791.22	1633.64				39.772	24.239	964.023	765.163
		44.524	72.466	3226.5	3003.88				47.776	21.476	1026.06	787.177
		15.759	59.762	941.761	862.966				17.259	30.246	522.033	435.738
		46.775	127.909	5983	5749.12				34.769	20.849	724.894	551.049
		26.264	42.8	1124.11	992.79				37.771	26.053	984.034	795.179
		32.268	57.891	1868.01	1706.67				47.026	21.191	996.541	761.411
		36.52	51.856	1893.78	1711.18				31.517	28.722	905.241	747.656
		35.769	38.699	1384.25	1205.41				29.766	23.807	708.635	559.805
		36.52	48.507	1771.46	1588.86				42.273	21.355	902.74	691.375
		19.26	100.922	1943.81	1847.51				45.275	16.094	728.646	502.271
		26.014	61.75	1606.37	1476.3				33.268	17.865	594.323	427.983
		27.015	46.102	1245.43	1110.35				36.27	23.028	835.203	653.853
		31.517	65.627	2068.37	1910.79				47.026	13.527	636.095	400.965
		38.521	71.286	2745.99	2553.39				39.521	16.418	648.852	451.247
		27.015	46.065	1244.43	1109.35				24.013	26.312	631.843	511.778
		33.518	82.201	2755.25	2587.66				39.772	25.377	1009.3	810.438
		15.759	90.873	1432.03	1353.23				42.523	22.159	942.262	729.647
		19.26	51.065	983.534	887.234				27.515	15.345	422.229	284.654
		28.265	61.186	1729.44	1588.11				28.265	25.735	727.395	586.07
		30.016	53.967	1619.88	1469.8				44.024	15.812	696.128	476.008
		18.26	65.466	1195.4	1104.1				57.531	21.23	1221.41	933.758
		28.265	54.053	1527.83	1386.5				70.038	18.039	1263.44	913.246
		18.51	56.419	1044.32	951.767				36.27	20.841	755.91	574.56
	Average				1894.2			Average				625.272
	Stdev				975.62			Stdev				175.706
	SEM				178.123			SEM				32.0794
		Area	Mean	IntDen	CTCF				Area	Mean	IntDen	CTCF				Area	Mean	IntDen	CTCF
Control	Exp3	56.281	16.062	903.991	622.548		Control	Exp3	44.774	21.615	967.775	743.875		Background	Exp3	165.34	5	826.699	5.00067
RFP+		29.266	20.051	586.819	440.469		RFP-		48.276	15.591	752.659	511.247				225.122	5	1125.61
		30.016	17.8	534.29	384.19				38.771	25.561	991.038	797.157				132.822	5.002	664.361
		26.264	14.248	374.203	242.865				37.02	17.324	641.348	456.223
		28.515	24.43	696.628	554.034				50.527	20.485	1035.06	782.393
		34.018	17.603	598.825	428.712				32.518	17.469	568.058	405.446
		29.766	22.782	678.118	529.268				32.518	16.508	536.791	374.179
		36.27	12.179	441.74	260.366				60.533	21.178	1281.95	979.241
		39.271	25.592	1005.05	808.665				30.266	16.802	508.526	357.176
		49.027	16.434	805.687	560.519				36.02	13.562	488.515	308.391
		37.771	18.556	700.881	512.001				42.273	23.84	1007.8	796.404
		46.525	20.602	958.52	725.864				25.764	15.932	410.473	281.636
		32.268	19.581	631.843	470.481				32.768	19.954	653.855	489.993
		33.268	15.211	506.025	339.663				43.273	17.468	755.91	539.516
		28.265	26.814	757.911	616.567				52.028	16.928	880.728	620.553
		32.017	24.859	795.932	635.826				49.027	17.801	872.724	627.556
		34.769	18.755	652.104	478.236				43.774	17.954	785.927	567.028
		28.265	17.15	484.763	343.419				39.521	21.677	856.715	659.084
		27.265	23.404	638.096	501.753				44.274	16.768	742.403	521.003
		28.766	17.748	510.527	366.678				36.02	25.875	932.006	751.882
		22.262	20.011	445.492	334.167				40.272	18.292	736.65	535.263
		33.268	18.767	624.339	457.977				39.772	21.925	871.973	673.086
		37.02	15.068	557.803	372.678				28.766	15.261	438.988	295.139
		36.02	19.576	705.133	525.009				37.771	18.616	703.132	514.252
		52.779	12.45	657.107	393.177				33.268	18.083	601.577	435.215
		41.773	13.09	546.797	337.904				40.272	22.422	902.99	701.603
		28.766	14.826	426.482	282.633				40.772	20.583	839.206	635.319
		53.779	19.465	1046.82	777.887				50.027	28.95	1448.29	1198.12
		48.026	19.589	940.761	700.599				28.766	23.209	667.612	523.763
		24.013	14.177	340.435	220.354				35.519	14.887	528.787	351.168
	Average				474.15			Average				581.097
	Stdev				157.842			Stdev				207.79
	SEM				28.8179			SEM				37.937
		Area	Mean	IntDen	CTCF				Area	Mean	IntDen	CTCF				Area	Mean	IntDen	CTCF
Pax6 EE	Exp3	51.528	72.102	3715.27	3506.92		Pax6 EE	Exp3	41.773	18.701	781.174	612.272		Background	Exp3	420.228	4.06	1705.93	4.04333
RFP+		73.04	66.469	4854.89	4559.56		RFP-		48.026	18.167	872.474	678.289				122.316	4.033	493.268
		31.517	180.135	5677.33	5549.9				36.77	14.578	536.041	387.368				188.352	4.037	760.413
		32.268	128.806	4156.26	4025.79				52.278	14.335	749.407	538.03
		29.766	47.933	1426.78	1306.42				62.284	18.723	1166.13	914.298
		38.271	103.118	3946.39	3791.65				70.288	16.42	1154.13	869.929
		40.522	25.883	1048.82	884.975				89.549	17.955	1607.87	1245.8
		49.277	61.152	3013.39	2814.14				62.784	13.08	821.196	567.339
		30.517	110.098	3359.82	3236.43				59.032	12.792	755.16	516.474
		27.515	35.145	967.025	855.773				55.28	14.167	783.175	559.66
		37.02	51.047	1889.78	1740.09				60.783	14.169	861.218	615.452
		56.781	27.577	1565.85	1336.27				57.031	14.298	815.443	584.848
		60.783	54.037	3284.53	3038.77				63.534	14.803	940.511	683.622
		42.773	116.234	4971.7	4798.75				52.028	15.332	797.683	587.316
		53.529	34.575	1850.76	1634.32				75.541	17.272	1304.71	999.271
		61.033	62.836	3835.08	3588.31				75.291	17.179	1293.45	989.025
		32.518	39.754	1292.7	1161.22				83.295	15.189	1265.19	928.398
		34.519	44.377	1531.83	1392.26				74.54	15.658	1167.13	865.744
		30.266	84.975	2571.9	2449.52				105.807	13.345	1412.02	984.204
		47.526	57.847	2749.24	2557.08				59.032	14.191	837.705	599.019
		39.021	67.359	2628.43	2470.65				32.518	15.369	499.771	368.29
		45.525	101.571	4624.01	4439.94				45.525	13.533	616.084	432.011
		58.282	25.077	1461.54	1225.89				48.526	14.629	709.885	513.678
		45.525	111.868	5092.77	4908.69				71.539	15.885	1136.37	847.111
		48.776	85.272	4159.26	3962.04				90.549	10.892	986.285	620.165
		57.281	110.572	6333.69	6102.08				88.798	10.73	952.767	593.727
		37.02	25.02	926.253	776.569				50.778	16.828	854.464	649.152
		36.52	38.103	1391.51	1243.84				42.773	14.111	603.578	430.633
		50.027	21.82	1091.59	889.317				68.287	16.575	1131.87	855.758
		79.793	32.254	2573.65	2251.02				54.78	14.676	803.936	582.442
	Average				2749.94			Average				687.311
	Stdev				1553.96			Stdev				213.118
	SEM				283.713			SEM				38.9098
		Area	Mean	IntDen	CTCF				Area	Mean	IntDen	CTCF				Area	Mean	IntDen	CTCF
Control	Exp4	74.04	14.801	1095.85	725.645		Control	Exp4	27.015	16.565	447.493	312.418		Background	Exp4	78.543	5	392.713	5
RFP+		28.015	13.214	370.201	230.126		RFP-		21.512	17.756	381.957	274.397				44.024	5	220.12
		41.523	12.892	535.291	327.676				31.517	15.881	500.522	342.937				103.056	5	8707.23
		31.017	11.331	351.441	196.356				35.269	13.695	483.012	306.667
		27.265	14.523	395.965	259.64				40.272	14.143	569.559	368.199
		41.523	15.789	655.606	447.991				59.282	14.046	832.702	536.292
		29.766	17.336	516.03	367.2				42.773	18.813	804.687	590.822
		40.272	19.193	772.92	571.56				28.015	17.571	492.267	352.192
		36.27	12.503	453.496	272.146				42.273	12.272	518.782	307.417
		42.273	11.42	482.762	271.397				40.022	15.306	612.583	412.473
		77.792	17.862	1389.5	1000.54				31.267	12.88	402.719	246.384
		30.767	13.772	423.73	269.895				26.264	11.171	293.409	162.089
		40.272	20.099	809.439	608.079				60.783	12.28	746.405	442.49
		48.776	17.718	864.219	620.339				29.766	10.664	317.422	168.592
		25.764	12.408	319.674	190.854				32.017	14.273	456.998	296.913
		43.023	13.047	561.305	346.19				31.017	12.532	388.711	233.626
		19.761	16.228	320.674	221.869				46.525	16.925	787.428	554.803
		28.515	12.684	361.696	219.121				33.018	15.682	517.781	352.691
		43.524	18.23	793.431	575.811				34.269	12.577	430.984	259.639
		18.51	14.554	269.396	176.846				39.021	14.154	552.3	357.195
		39.772	14.333	570.06	371.2				31.267	14.768	461.751	305.416
		33.518	15.351	514.529	346.939				20.511	16.146	331.18	228.625
		36.27	16.372	593.822	412.472				35.519	13.254	470.756	293.161
		39.521	16.354	646.351	448.746				37.02	13.912	515.03	329.93
		40.022	16.481	659.608	459.498				33.768	14.141	477.509	308.669
		35.519	12.866	456.998	279.403				31.517	13.937	439.238	281.653
		31.267	13.936	435.737	279.402				41.773	17.359	725.144	516.279
		24.513	15.276	374.453	251.888				55.78	12.215	681.37	402.47
		48.526	14.376	697.629	454.999				46.525	14.392	669.614	436.989
		20.261	13.346	270.397	169.092				30.266	14.306	432.985	281.655
	Average				379.097			Average				342.103
	Stdev				188.661			Stdev				106.569
	SEM				34.4447			SEM				19.4567
		Area	Mean	IntDen	CTCF				Area	Mean	IntDen	CTCF				Area	Mean	IntDen	CTCF
Pax6 EE	Exp4						Pax6 EE	Exp4	43.524	14.908	648.852	431.029		Background	Exp4	190.603	5.003	953.518	5.00467
RFP+		49.777	126.307	6287.16	6038.05		RFP-		60.283	15.826	954.018	652.322				306.166	5.009	1533.58
		66.036	50.932	3363.33	3032.84				56.03	16.879	945.763	665.352				530.038	5.002	2651.44
		34.769	106.194	3692.26	3518.25				38.021	20.934	795.932	605.65
		58.032	99.991	5802.65	5512.22				46.775	16.61	776.922	542.829
		94.051	126.503	11897.7	11427				39.772	15.226	605.579	406.533
		34.769	121.129	4211.54	4037.53				56.781	14.551	826.199	542.029
		44.274	75.955	3362.83	3141.25				46.775	19.385	906.742	672.649
		42.523	156.759	6665.87	6453.06				66.286	21.019	1393.26	1061.52
		38.021	42.875	1630.13	1439.85				38.771	16.335	633.344	439.308
		21.512	26.43	568.559	460.899				30.266	14.934	451.995	300.524
		42.773	64.556	2761.25	2547.18				61.784	14.64	904.491	595.283
		39.772	55.252	2197.44	1998.4				45.275	14.945	676.617	450.031
		42.023	60.06	2523.87	2313.56				61.283	22.845	1400.01	1093.31
		40.022	83.475	3340.81	3140.52				42.273	14.414	609.331	397.769
		34.519	92.71	3200.24	3027.48				51.278	16.927	867.971	611.342
		39.521	58.013	2292.74	2094.96				46.775	26.572	1242.92	1008.83
		36.52	106.151	3876.61	3693.83				50.527	18.673	943.512	690.641
		41.022	54.384	2230.96	2025.66				75.041	20.753	1557.35	1181.79
		43.524	122.908	5349.4	5131.58				34.269	19.27	660.359	488.854
		53.029	99.585	5280.87	5015.47				39.271	20.885	820.195	623.657
		27.515	40.773	1121.86	984.156				48.526	17.5	849.211	606.355
		33.518	37.963	1272.44	1104.69				57.281	13.358	765.165	478.493
		48.276	106.114	5122.78	4881.18				38.021	24.257	922.251	731.969
		50.277	77.826	3912.87	3661.25				45.275	14.608	661.359	434.773
		46.775	107.925	5048.24	4814.15				64.535	18.934	1221.91	898.937
		22.762	40.209	915.247	801.331				41.773	24.641	1029.31	820.249
		45.275	80.89	3662.24	3435.65				33.518	14.933	500.522	332.776
		44.774	67.704	3031.4	2807.32				53.529	16.009	856.965	589.07
		36.52	100.37	3665.49	3482.72				39.271	19.006	746.405	549.867
		42.523	95.2	4048.2	3835.38				39.271	19.006	746.405	549.867
	Average				3528.58			Average				627.536
	Stdev				2148.09			Stdev				226.768
	SEM				392.187			SEM				40.7288

## Sheet: Fig 2k
Fig 2K: Quantification of Ki67 and RFP-positive cells
Control		RFP+	KI67+ and RFP+		Pax6 EE		RFP+	KI67+ and RFP+				Control	Pax6 EE				Control	Pax6 EE				Control	Pax6 EE
VZ	Exp1	67	60		VZ	Exp1	30	20		Total	1	39.8524	66.0131		Total	1	53.4161	56.8306		Total	1	60.1562	79.602
		36	26				53	44		(Exp 1)	2	30.8756	59.9034		(Exp 2)	2	49.7487	59.5833		(Exp 3)	2	43.871	73.6264
		74	59				74	67			3	43.1925	70.8609			3	41.4634	53.966			3	56.9343	60.9375
	Exp2	95	68			Exp2	34	29			Average	37.9735	65.5925				48.2094	56.7933				53.6538	71.3886
		52	44				39	33
		43	35				11	9
	Exp3	44	36			Exp3	57	55				Control	Pax6 EE				Control	Pax6 EE				Control	Pax6 EE
		62	44				35	33		VZ	1	89.5522	66.6667		VZ	1	71.5789	85.2941		VZ	1	81.8182	96.4912
		55	47				58	54		(Exp 1)	2	72.2222	83.0189		(Exp 2)	2	84.6154	84.6154		(Exp 3)	2	70.9677	94.2857
											3	79.7297	90.5405			3	81.3953	81.8182			3	85.4545	93.1034
SVZ	Exp1	104	46		SVZ	Exp1	116	78			Average	80.5014	80.0754				79.1966	83.9092				79.4135	94.6268
		97	38				128	71
		68	31				54	33
	Exp2	149	89			Exp2	98	61				Control	Pax6 EE				Control	Pax6 EE				Control	Pax6 EE
		84	47				112	82		SVZ	1	44.2308	67.2414		SVZ	1	59.7315	62.2449		SVZ	1	54.7945	76.1905
		105	45				100	60		(Exp 1)	2	39.1753	55.4688		(Exp 2)	2	55.9524	73.2143		(Exp 3)	2	31.3433	68.2927
	Exp3	73	40			Exp3	105	80			3	45.5882	61.1111			3	42.8571	60			3	47.2727	56.1224
		67	21				41	28			Average	42.9981	61.2737				52.847	65.1531				44.4702	66.8685
		55	26				98	55
Total	Exp1	271	108		Total	Exp1	153	101
		217	67				207	124		Summary
		213	92				151	107				Control	Pax6 EE				Control	Pax6 EE				Control	Pax6 EE
	Exp2	322	172			Exp2	183	104		Total	Exp1	37.9735	65.5925		VZ	Exp1	80.5014	80.0754		SVZ	Exp1	42.9981	61.2737
		199	99				240	143			Exp2	48.2094	56.7933			Exp2	79.1966	83.9092			Exp2	52.847	65.1531
		205	85				113	69			Exp3	53.6538	71.3886			Exp3	79.4135	94.6268			Exp3	44.4702	66.8685
	Exp3	128	77			Exp3	201	160			Average	46.6123	64.5915			Average	79.7038	86.2038			Average	46.7718	64.4318
		155	68				91	67			stdev	7.96126	7.34896			stdev	0.69919	7.54221			stdev	5.31257	2.86629
		137	78				192	117			SEM	4.59643	4.24292			SEM	0.403677	4.35449			SEM	3.06721	1.65485

## Sheet: Fig 3c
Fig 3C: Quantification of EdU and RFP-positive cells
Control		RFP+	EdU+ and RFP+		Pax6 EE		RFP+	EdU+ and RFP+				Control	Pax6 EE				Control	Pax6 EE				Control	Pax6 EE
VZ	Exp1	69	15		VZ	Exp1	77	37		Total	1	20.7207	39.819		Total	1	25.1908	43.7956		Total	1	29.8343	48.8889
		95	12				14	7		(Exp 1)	2	22.6351	35.7143		(Exp 2)	2	25.9259	48.0392		(Exp 3)	2	25.1232	38.3333
		57	22				64	29			3	31.1377	45.3125			3	31.9372	40.3614			3	25.9259	42.5806
	Exp2	50	20			Exp2	86	42			Average	24.8312	40.2819				27.6846	44.0654				26.9611	43.2676
		53	17				45	28
		72	35				74	40
	Exp3	83	29			Exp3	48	29				Control	Pax6 EE				Control	Pax6 EE				Control	Pax6 EE
		99	27				77	35		VZ	1	20.2614	48.0519		VZ	1	40	48.8372		VZ	1	34.9398	60.4167
		75	24				60	30		(Exp 1)	2	27.3632	50		(Exp 2)	2	32.0755	62.2222		(Exp 3)	2	27.2727	45.4545
											3	27.2727	45.3125			3	48.6111	54.0541			3	32	50
SVZ	Exp1	153	31		SVZ	Exp1	144	51			Average	24.9658	47.7881				40.2289	55.0378				31.4042	51.9571
		201	55				70	23
		110	30				64	29
	Exp2	81	13			Exp2	51	18				Control	Pax6 EE				Control	Pax6 EE				Control	Pax6 EE
		55	11				57	21		SVZ	1	20.2614	35.4167		SVZ	1	16.0494	35.2941		SVZ	1	25.5102	42.5287
		119	26				92	27		(Exp 1)	2	27.3632	32.8571		(Exp 2)	2	20	36.8421		(Exp 3)	2	23.0769	33.0097
	Exp3	98	25			Exp3	87	37			3	27.2727	45.3125			3	21.8487	29.3478			3	20.6897	37.8947
		104	24				103	34			Average	24.9658	37.8621				19.2994	33.828				23.0923	37.8111
		87	18				95	36
Total	Exp1	222	46		Total	Exp1	221	88
		296	67				84	30		Summary
		167	52				128	58				Control	Pax6 EE				Control	Pax6 EE				Control	Pax6 EE
	Exp2	131	33			Exp2	137	60		Total	Exp1	24.8312	40.2819		VZ	Exp1	24.9658	47.7881		SVZ	Exp1	24.9658	37.8621
		108	28				102	49			Exp2	27.6846	44.0654			Exp2	40.2289	55.0378			Exp2	19.2994	33.828
		191	61				166	67			Exp3	26.9611	43.2676			Exp3	31.4042	51.9571			Exp3	23.0923	37.8111
	Exp3	181	54			Exp3	135	66			Average	26.4923	42.5383			Average	32.1996	51.5943			Average	22.4525	36.5004
		203	51				180	69			stdev	1.48337	1.9944			stdev	7.66257	3.63843			stdev	2.88687	2.31449
		162	42				155	66			SEM	0.856422	1.15147			SEM	4.42399	2.10065			SEM	1.66674	1.33627

## Sheet: Fig 3f
Fig 3F: Quantification of punctate PCNA and RFP-positive cells
Control		RFP+ & PCNA+	Punctate PCNA+ and RFP+		Pax6 EE		RFP+ & PCNA+	Punctate PCNA+ and RFP+				Control	Pax6 EE				Control	Pax6 EE				Control	Pax6 EE				Control	Pax6 EE
VZ	Embryo 1	84	9		VZ	Embryo 1	42	8		Total	1	9.77444	19.1489		Total	1	9.72222	17.8862		Total	1	10.8434	12.8788		Total	1	9.39597	15.0327
		64	8				54	8		Embryo 1	2	12.1495	14.4737		Embryo 2	2	11.2903	11.194		Embryo 3	2	8.77193	12.3967		Embryo 4	2	8.40336	17.6101
	Embryo 2	107	11			Embryo 2	89	17
		88	11				66	10			Average	10.962	16.8113				10.5063	14.5401				9.80765	12.6377				8.89967	16.3214
	Embryo 3	50	6			Embryo 3	77	11
		70	7				86	9
	Embryo 4	94	11			Embryo 4	81	15				Control	Pax6 EE				Control	Pax6 EE				Control	Pax6 EE				Control	Pax6 EE
		57	7				92	18		VZ	1	10.7143	19.0476		VZ	1	10.2804	19.1011		VZ	1	12	14.2857		VZ	1	11.7021	18.5185
										Embryo 1	2	12.5	14.8148		Embryo 2	2	12.5	15.1515		Embryo 3	2	10	10.4651		Embryo 4	2	12.2807	19.5652
SVZ	Embryo 1	37	3		SVZ	Embryo 1	52	10			Average	11.6071	16.9312				11.3902	17.1263				11	12.3754				11.9914	19.0419
		38	5				22	3
	Embryo 2	36	3			Embryo 2	33	5
		36	3				64	5				Control	Pax6 EE				Control	Pax6 EE				Control	Pax6 EE				Control	Pax6 EE
	Embryo 3	33	3			Embryo 3	45	6		SVZ	1	8.10811	19.2308		SVZ	1	8.33333	15.1515		SVZ	1	9.09091	13.3333		SVZ	1	5.45455	11.4754
		44	3				32	6		Embryo 1	2	13.1579	13.6364		Embryo 2	2	8.33333	7.8125		Embryo 3	2	6.81818	18.75		Embryo 4	2	4.83871	16.6667
	Embryo 4	55	3			Embryo 4	61	7
		62	3				60	10			Average	10.633	16.4336				8.33333	11.482				7.95455	16.0417				5.14663	14.071
Total	Embryo 1	133	13		Total	Embryo 1	94	18
		107	13				76	11		Summary
	Embryo 2	144	14			Embryo 2	123	22				Control	Pax6 EE				Control	Pax6 EE				Control	Pax6 EE
		124	14				134	15		Total	Embryo1	10.962	16.8113		VZ	Embryo1	11.6071	16.9312		SVZ	Embryo1	10.633	16.4336
	Embryo 3	83	9			Embryo 3	132	17			Embryo2	10.5063	14.5401			Embryo2	11.3902	17.1263			Embryo2	8.33333	11.482
		114	10				121	15			Embryo3	9.80765	12.6377			Embryo3	11	12.3754			Embryo3	7.95455	16.0417
	Embryo 4	149	14			Embryo 4	153	23			Embryo4	8.89967	16.3214			Embryo4	11.9914	19.0419			Embryo4	5.14663	14.071
		119	10				159	28			Average	10.4253	14.6631			Average	11.3324	15.4777			Average	8.97363	14.6524
											stdev	0.58141	2.0895			stdev	0.307663	2.68838			stdev	1.44949	2.75264
											SEM	0.335677	1.20637			SEM	0.177629	1.55214			SEM	0.836862	1.58923

## Sheet: Fig 3i
Fig 3I: Quantification of cyclin D1 and RFP-positive cells
Control		RFP+	CyclinD1+ and RFP+		Pax6 EE		RFP+	CyclinD1+ and RFP+				Control	Pax6 EE				Control	Pax6 EE				Control	Pax6 EE				Control	Pax6 EE
VZ	Exp1	46	17		VZ	Exp1	68	24		Total	Exp1	12.8655	21.9101		Total	Exp2	39.2996	18.75		Total	Exp3	41.9118	32.0388		Total		17.8571	37.5
		53	30				75	21				16.6667	13.5371				31.3131	18.543				42.1569	24.6377				36.5591	30.0813
	Exp2	88	64				56	14					14.6667									42.5676	24.2424				22.2772	26.8657
		86	54			Exp2	69	25																			45.8333	25.8065
	Exp3	51	30				54	22				14.7661	16.7046				35.3064	18.6465				42.2121	26.973				30.6317	30.0634
		46	22			Exp3	36	18
		92	52				26	11				Control	Pax6 EE				Control	Pax6 EE				Control	Pax6 EE				Control	Pax6 EE
	Exp4	48	16				17	8		VZ	Exp1	36.9565	35.2941		VZ	Exp2	72.7273	36.2319		VZ	Exp3	58.8235	50		VZ	Exp4	33.3333	41.0256
		34	21			Exp4	39	16				56.6038	28				62.7907	40.7407				47.8261	42.3077				61.7647	45.283
		58	24				53	24					25									56.5217	47.0588				41.3793	43.5484
		70	50				62	27																			71.4286	40
							25	10				46.7801	29.4314				67.759	38.4863				54.3905	46.4555				51.9765	42.4643
SVZ	Exp1	56	5		SVZ	Exp1	72	14		SVZ	Exp1	Control	Pax6 EE		SVZ	Exp2	Control	Pax6 EE		SVZ	Exp3	Control	Pax6 EE		SVZ	Exp4	Control	Pax6 EE
		79	10				82	10				8.92857	19.4444				30.8511	5.49451				36	24.1935				7.01754	33.3333
	Exp2	94	29				68	8				12.6582	12.1951				8.42105	6.18557				43.75	17.6471				27.0833	23.2143
		95	8			Exp2	91	5					11.7647									21.1538	18.6047				21.3483	19.5652
	Exp3	75	27				97	6																			22.8571	20.5882
		48	21			Exp3	62	15				10.7934	14.4681				19.6361	5.84004				33.6346	20.1484				19.5766	24.1753
		52	11				34	6
	Exp4	57	4				43	8		Summary
		48	13			Exp4	15	5		Total	Exp1	14.7661	16.7046		VZ	Exp1	46.7801	29.4314		SVZ	Exp1	10.7934	14.4681
		89	19				56	13			Exp2	35.3064	18.6465			Exp2	67.759	38.4863			Exp2	19.6361	5.84004
		70	16				46	9			Exp3	42.2121	26.973			Exp3	54.3905	46.4555			Exp3	33.6346	20.1484
							68	14			Exp4	30.6317	30.0634			Exp4	51.9765	42.4643			Exp4	19.5766	24.1753
											Average	30.7291	23.0969			Average	55.2265	39.2094			Average	20.9102	16.158
Total	Exp1	171	22		Total	Exp1	178	39			stdev	11.6567	6.43486			stdev	8.93804	7.28544			stdev	9.44568	7.94809
		240	40				229	31			SEM	5.82836	3.21743			SEM	4.46902	3.64272			SEM	4.72284	3.97404
	Exp2	257	101				150	22
		198	62			Exp2	160	30
	Exp3	136	57				151	28
		102	43			Exp3	103	33
		148	63				69	17
	Exp4	112	20				66	16
		93	34			Exp4	56	21
		202	45				123	37
		144	66				134	36
							93	24

## Sheet: Fig 3l
Fig 3L: Quantification of PH3 and RFP-positive cells
Control		RFP+	PH3+ and RFP+		Pax6 EE		RFP+	PH3+ and RFP+				Control	Pax6 EE				Control	Pax6 EE				Control	Pax6 EE
Apical	Exp1	14	1		Apical	Exp1	18	9		Total	1	3.57143	22.4299		Total	1	2.59067	9.65517		Total	1	3.01205	11.7647
		25	5				23	7		(Exp 1)	2	7.19424	13.0769		(Exp 2)	2	3.57143	9.7561		(Exp 3)	2	4.71698	11.9048
		25	5				21	9			3	3.62319	13.5802			3	3.13725	8.25688			3	2.43902	14.3646
	Exp2	21	4				12	6					11.5942					11.0294					9.84456
		20	4			Exp2	28	7			Average	4.79629	16.3624				3.09979	9.22272				3.38935	12.678
		50	5				18	7
	Exp3	29	3				26	8
		12	2				17	5		VZ		Control	Pax6 EE				Control	Pax6 EE				Control	Pax6 EE
		15	1			Exp3	32	9		(Exp 1)	1	7.14286	50		VZ	1	19.0476	25		VZ	1	10.3448	28.125
							31	8			2	20	30.4348		(Exp 2)	2	20	38.8889		(Exp 3)	2	16.6667	25.8065
Basal	Exp1	70	2				39	14			3	20	42.8571			3	10	30.7692			3	6.66667	35.8974
		114	5				27	9					50					29.4118					33.3333
		113	0								Average	15.7143	41.0973				16.3492	31.5527				11.2261	29.943
	Exp2	172	1		Basal	Exp1	89	15
		148	2				107	10		SVZ
		205	3				141	13		(Exp 1)		Control	Pax6 EE				Control	Pax6 EE				Control	Pax6 EE
	Exp3	137	2				126	10			1	2.85714	16.8539		SVZ	1	0.581395	5.98291		SVZ	1	1.45985	6.73077
		94	3			Exp2	117	7			2	4.38596	9.34579		(Exp 2)	2	1.35135	4.7619		(Exp 3)	2	3.19149	7.36842
		149	3				105	5			3	0	9.21986			3	1.46341	5.20833			3	2.01342	8.4507
							192	10					7.93651					8.40336					6.0241
Total	Exp1	84	3				119	10			Average	2.41437	11.8065				1.13205	5.31771				2.22159	7.51663
		139	10			Exp3	104	7		Summary
		138	5				95	7
	Exp2	193	5				142	12		Total
		168	6				166	10
		255	8									Control	Pax6 EE				Control	Pax6 EE				Control	Pax6 EE
	Exp3	166	5		Total	Exp1	107	24			Exp1	4.79629	15.1703		VZ	Exp1	15.7143	43.323		SVZ	Exp1	2.41437	10.839
		106	5				130	17			Exp2	3.09979	9.67439			Exp2	16.3492	31.0175			Exp2	1.13205	6.08913
		164	4				162	22			Exp3	3.38935	11.9697			Exp3	11.2261	30.7906			Exp3	2.22159	7.1435
							138	16			Average	3.76181	12.2715			Average	14.4298	35.0437			Average	1.92267	8.02388
						Exp2	145	14			stdev	0.907509	2.76037			stdev	2.79267	7.17099			stdev	0.691446	2.49433
							123	12			SEM	0.523951	1.5937			SEM	1.61235	4.14017			SEM	0.399206	1.4401
							218	18
							136	15
						Exp3	136	16
							126	15
							181	26
							193	19

## Sheet: Fig 4c
Fig 4C: Quantification of Tbr2 and RFP-positive cells
Control		RFP+	Tbr2+ and RFP+		Pax6 EE		RFP+	Tbr2+ and RFP+				Control	Pax6 EE				Control	Pax6 EE				Control	Pax6 EE
VZ	Exp1	76	16		VZ	Exp1	57	13		Total	Exp1	34.6341	35.3293		Total	Exp2	55.3672	34.3066		Total	Exp3	61.5894	40.8537
		48	16				77	18				51.9337	32.8704				36.8421	28.3871				49.7872	39.3443
		54	21				47	10				49.7175	42.0765				33.6066	27.0833				57.9909	37.3239
						Exp2	41	11									56.6102					61.0837
	Exp2	42	13				79	15				45.4285	36.7587				45.6065	29.9257				57.6128	39.174
		44	9				57	12
		61	9			Exp3	82	23				Control	Pax6 EE				Control	Pax6 EE				Control	Pax6 EE
		52	21				101	29		VZ	Exp1	21.0526	22.807		VZ	Exp2	30.9524	26.8293		VZ	Exp3	45.7627	28.0488
	Exp3	59	27				59	19				33.3333	23.3766				20.4545	18.9873				45.4545	28.7129
		88	40									38.8889	21.2766				14.7541	21.0526				40.5797	32.2034
		69	28														40.3846					43.8356
		73	32									31.0916	22.4867				26.6364	22.2897				43.9081	29.655
SVZ	Exp1	102	55		SVZ	Exp1	89	46		SVZ	Exp1	Control	Pax6 EE		SVZ	Exp2	Control	Pax6 EE		SVZ	Exp3	Control	Pax6 EE
		101	72				115	53				53.9216	51.6854				73.0769	41.3793				71.6049	56.4103
		63	49				101	62				71.2871	46.087				66.6667	43.75				63.5514	49.6296
						Exp2	87	36				77.7778	61.3861				63.5514	40				71.9697	50.7463
	Exp2	104	76				64	28									71.8563					71.9008
		69	46				100	40				67.6622	53.0528				68.7878	41.7098				69.7567	52.2621
		107	68			Exp3	78	44
		167	120				135	67		Summary
	Exp3	81	58				67	34		Total	Exp1	45.4285	36.7587		VZ	Exp1	31.0916	22.4867		SVZ	Exp1	67.6622	53.0528
		107	68								Exp2	45.6065	29.9257			Exp2	26.6364	22.2897			Exp2	68.7878	41.7098
		132	95								Exp3	57.6128	39.174			Exp3	43.9081	29.655			Exp3	69.7567	52.2621
		121	87								Average	49.5493	35.2861			Average	33.8787	24.8105			Average	68.7356	49.0082
											stdev	6.98381	4.79679			stdev	8.96684	4.19663			stdev	1.04826	6.333
Total	Exp1	205	71		Total	Exp1	167	59			SEM	3.4919	2.39839			SEM	4.48342	2.09831			SEM	0.524128	3.1665
		181	94				216	71
		177	88				183	77
						Exp2	137	47
	Exp2	177	98				155	44
		152	56				192	52
		244	82			Exp3	164	67
		295	167				244	96
	Exp3	151	93				142	53
		235	117
		219	127
		203	124

[truncated: 30 more sheets: Fig 4f, Fig 4h, Fig 4i, Fig 4j, Fig 5c, Fig 5f, Fig 5I, Fig 6d, Fig 8b, Fig 8d, Fig 9d, Fig 9e, Fig 9f, Fig 9i, Fig 9j, Fig 10d, Fig 10e, Fig 10f, Fig 10g, Fig S4b …]
